# Supplementary material for: Genetic risk scores: are they important for diabetes management? results from multiple cross-sectional studies
Source: Diabetol Metab Syndr. 2023 Nov 10;15:227. doi: 10.1186/s13098-023-01204-9 (PMC10636836; doi:10.1186/s13098-023-01204-9)
Supplement: Supplementary file 3 — Additional file 3: Table S1. Components of the genetic risk score for T2DM as proposed by Andersson et al., 2013. Table S2. Components of the genetic risk score for T2DM as proposed by Martono et al., 2019. Table S3. Components of the genetic risk score for T2DM as proposed by Szczerbinski et al., 2019. Table S4. Components of the genetic risk score for T2DM as proposed by Werissa et al., 2019. Table S5. Components of the genetic risk score for T2DM as proposed by Liu et al., 2021. Table S6. Components of the genetic risk score for T2DM as proposed by Pechlivanis et al., 2021. Table S7. Components of the genetic risk score for T2DM as proposed by Wang et al., 2021. Table S8. distribution of genes and SNPs within the different genetic risk scores for T2DM. Table S9. distribution of genes within the different genetic risk scores for T2DM. Table S10. comparison between included and excluded participants, by survey period, CoLaus study, Lausanne, Switzerland. Table S11. diabetes risk scores according to diabetes status defined by glucose levels, by survey period, CoLaus study, Lausanne, Switzerland. Table S12. diabetes risk scores according to diabetes status defined by HbA1c levels, by survey period, CoLaus study, Lausanne, Switzerland. Table S13. sample sizes needed to consider the difference between controlled and not-controlled groups as significant at p < 0.05. [file 13098_2023_1204_MOESM3_ESM.xlsx]

## Sheet: Table S1
Supplementary table 1: components of the genetic risk score for T2DM as proposed by Andersson et al, 2013
Gene	SNP	Effect allele	Effect size
ADAMTS9	rs4607103	NR	1.08
ADCY5	rs11708067	NR	1.11
ANK1	rs516946	NR	1.09
ANKRD55	rs459193	NR	1.08
ARAP1	rs1552224	NR	1.11
BCAR1	rs7202877	NR	1.12
BCL11A	rs243083	NR	1.07
C2CD4A	rs7172432	NR	1.06
CDC123	rs12779790	NR	1.07
CDKAL1	rs7756992	NR	1.17
CDKN2A/2B	rs10811661	NR	1.18
CHCHD9	rs13292136	NR	1.12
CILP2	rs10401969	NR	1.13
DGKB	rs2191349	NR	1.05
GCK	rs1799884	NR	1.08
GCKR	rs1260326	NR	1.06
GRB14	rs13389219	NR	1.07
HHEX/IDE	rs1111875	NR	1.11
HMG20A	rs7177055	NR	1.08
HMGA2	rs1531343	NR	1.12
HNF1A	rs7957197	NR	1.08
HNF1B	rs7501939	NR	1.1
IGF2BP2	rs4402960	NR	1.13
IRS1	rs2943641	NR	1.1
JAZF1	rs864745	NR	1.11
KCNJ11	rs5219	NR	1.07
KCNQ1	rs163184	NR	1.09
KCNQ1	rs231362	NR	1.08
KLF14	rs972283	NR	1.04
KLHDC5	rs10842994	NR	1.1
MTNR1B	rs10830963	NR	1.1
NOTCH2	rs10923931	NR	1.08
PPARG	rs1801282	NR	1.13
PRC1	rs8042680	NR	1.07
PROX1	rs340874	NR	1.07
RBMS1	rs4410242	NR	1.04
SLC30A8	rs13266634	NR	1.14
TCF7L2	rs7903146	NR	1.39
THADA	rs7578597	NR	1.14
TLE1	rs2796441	NR	1.07
TP53INP1	rs896854	NR	1.05
TSPAN8	rs7961581	NR	1.06
WFS1	rs10010131	NR	1.1
ZBED3	rs4457053	NR	1.1
ZFAND6	rs11634397	NR	1.05
ZMIZ1	rs12571751	NR	1.08
	NR, not reported

## Sheet: Table S2
Supplementary table 2: components of the genetic risk score for T2DM as proposed by Martono et al, 2019
Gene	SNP	Effect_Allele	Effect size
AC022414.1	rs6878122	G	NR
AC025575.1	rs7955901	C	NR
AC046168.1	rs7177055	A	NR
AC090621.1	rs12970134	A	NR
ADAMTS9-AS2	rs6795735	C	NR
ADCY5	rs11717195	T	NR
AL591368.1	rs2796441	G	NR
ANPEP	rs2007084	G	NR
ARAP1	rs1552224	A	NR
BTBD9	rs4299828	A	NR
C2CD4B	rs4502156	T	NR
CCND2-AS1	rs11063069	G	NR
CDC123	rs11257655	T	NR
CDKAL1	rs7756992	G	NR
CDKN2B-AS1	rs10811661	T	NR
CHCHD2P9	rs17791513	A	NR
CTRB1/2	rs7202877	T	NR
DGKB	rs17168486	T	NR
FTO	rs9936385	C	NR
GIPR	rs8108269	G	NR
GLIS3	rs10758593	A	NR
GRB14	rs13389219	C	NR
HHEX	rs1111875	C	NR
HNF1A	rs12427353	G	NR
HNF1B	rs11651052	A	NR
HNF4A	rs4812829	A	NR
IGF2BP2	rs4402960	T	NR
JAZF1	rs849135	G	NR
KCNJ11	rs5215	C	NR
KCNQ1	rs163184	G	NR
KIF6	rs3734621	C	NR
KLF14	rs13233731	G	NR
MAEA	rs6819243	T	NR
MIR4432HG	rs243088	T	NR
MIR5702	rs2943640	C	NR
MNT	rs2447090	A	NR
MTNR1B	rs10830963	G	NR
NDUFAF6	rs7845219	T	NR
PEPD	rs8182584	T	NR
PPARG	rs1801282	G	NR
PRICKLE2	rs12497268	G	NR
PROX1-AS1	rs2075423	G	NR
PTPRD	rs16927668	T	NR
RBMS1	rs7569522	A	NR
RN7SKP15	rs10842994	C	NR
RPL26P19	rs459193	G	NR
RPSAP52	rs2261181	T	NR
SPRY2	rs1359790	G	NR
SRGN	rs12242953	G	NR
ST6GAL1	rs17301514	A	NR
SUGP1	rs10401969	C	NR
TCF7L2	rs7903146	T	NR
THADA	rs10203174	T	NR
UBE2E2	rs1496653	A	NR
VPS33B	rs12899811	G	NR
YKT6	rs10278336	A	NR
ZFAND6	rs11634397	G	NR
ZMIZ1	rs12571751	A	NR
ZNF800	rs17867832	T	NR
	NR, not reported

## Sheet: Table S3
Supplementary table 3: components of the genetic risk score for T2DM as proposed by Szczerbinski et al, 2019
Gene	SNP	Effect_Allele	Effect_size
ADCY5	rs11708067	G	-0.12
CDKAL1	rs10946398	C	0.13
CDKN2B	rs10811661	C	-0.16
COBLL1	rs13389219	T	-0.08
COBLL2	rs7607980	C	-0.12
DGKB / TMEM195	rs2191349	T	0.09
FTO	rs8044769	T	-0.1
FTO	rs8050136	A	0.15
GCKR	rs780094	C	0.07
HHEX	rs5015480	T	-0.11
HHEX	rs7923837	A	-0.1
IGF2BP2	rs4402960	T	0.12
KCNJ11	rs5215	C	0.07
MC4R	rs17782313	C	0.08
MTNR1B	rs10830963	G	0.09
PPARG	rs1801282	G	-0.12
PROX1	rs340874	C	0.09
SLC30A8	rs11558471	G	-0.11
TCF7L2	rs7903146	T	0.37
	NR, not reported

## Sheet: Table S4
Supplementary table 4: components of the genetic risk score for T2DM as proposed by Werissa et al, 2019
Gene	SNP	Effect_Allele	Effect_size
ADRA2A	rs10885122	G	1.04
C2CD4B	rs11071657	A	1.03
CDKAL1	rs10946398	C	1.18
CDKN2A/B	rs10811661	T	1.22
DGKB–TMEM195	rs2191349	T	1.06
FADS1	rs174550	T	1.04
G6PC2	rs560887	T	1.03
GCKR	rs780094	C	1.08
GIPR	rs11671664	A	1.1
GLIS3	rs7034200	A	1.03
HHEX	rs1111875	C	1.16
KCNJ11	rs5219	T	1.13
MTNR1B	rs10830963	G	1.06
MTNR1B	rs1387153	T	1.07
PROX1	rs340874	C	1.07
TCF7L2	rs7903146	T	1.4

## Sheet: Table S5
Supplementary table 5: components of the genetic risk score for T2DM as proposed by Liu et al, 2021
Gene	SNP	Effect_Allele	Effect_size
ADCY5	rs11708067	A	0.103
AP3S2	rs2028299	C	0.065
ARAP1	rs1552224	A	0.095
CDKAL1	rs7754840	C	0.159
CDKN2A/B	rs10811661	T	0.194
DGKB	rs2191349	T	0.073
GCC1-PAX4	rs6467136	G	0.021
GLIS3	rs7041847	A	0.057
HHEX/IDE	rs1111875	C	0.111
HNF1B	rs4430796	G	0.095
HNF4A	rs6017317	G	0.059
IGF2BP2	rs1470579	C	0.117
KCNJ11	rs5215	C	0.079
KCNQ1	rs2237892	C	0.208
MAEA	rs6815464	C	0.08
MTNR1B	rs10830963	G	0.054
PRC1	rs8042680	A	0.062
PROX1	rs340874	C	0.059
SLC30A8	rs13266634	C	0.116
SPRY2	rs1359790	G	0.065
ST64GAL1	rs16861329	C	0.067
TCF7L2	rs7901695	C	0.274
THADA	rs7578597	T	0.073
VPS13C	rs7172432	A	0.066

## Sheet: Table S6
Supplementary table 6: components of the genetic risk score for T2DM as proposed by Pechlivanis et al, 2021
Gene	SNP	Effect_Allele	Effect_size
ABO	rs495828	T	NR
ACSL1	rs1996546	G	NR
ADAMTS9	rs6795735	C	NR
ADCY5	rs11717195	T	NR
ANK1	rs516946	C	NR
ANKRD55	rs459193	G	NR
AP3S2	rs2028299	C	NR
ARAP1 (CENTD2)	rs1552224	A	NR
ARL15	rs702634	A	NR
BCAR1	rs7202877	T	NR
BCL11A	rs243088	T	NR
BCL2L11	rs11123406	T	NR
BRAF	rs9648716	T	NR
C2CD4A	rs4502156	C	NR
CCDC92	rs825476	T	NR
CCND2	rs11063069	G	NR
CDC123	rs11257655	T	NR
CDKAL1	rs7756992	G	NR
CDKN2A/B	rs10811661	T	NR
CILP2	rs10401969	C	NR
CISD2	rs7674212	G	NR
CMIP	rs2925979	T	NR
DGKB	rs17168486	T	NR
DUSP8	rs2334499	T	NR
FAF1	rs17106184	G	NR
FTO	rs9936385	C	NR
GCC1	rs6467136	A	NR
GCK	rs10278336	A	NR
GCKR	rs780094	C	NR
GIP	rs15563	G	NR
GIPR	rs8108269	G	NR
GLIS3	rs7041847	A	NR
GLP2R	rs17676067	C	NR
GRB14	rs3923113	A	NR
GRK5	rs10886471	T	NR
HHEX/IDE	rs1111875	C	NR
HLA-DQA1	rs9271775	T	NR
HLA-DRB5	rs2050188	T	NR
HMG20A	rs7178572	G	NR
HMGA2	rs2261181	T	NR
HNF1B	rs11651052	G	NR
HNF1B	rs12427353	G	NR
HNF4A	rs4812829	A	NR
HSD17B12	rs3736505	G	NR
IGF2BP2	rs4402960	T	NR
IL20RA	rs4407733	A	NR
IRS1	rs2943640	C	NR
ITFG3	rs9940149	G	NR
JAZF1	rs849135	G	NR
KCNJ11	rs5215	C	NR
KCNQ1	rs163184	G	NR
KCNU1	rs12681990	C	NR
KL	rs576674	G	NR
KLF14	rs13233731	G	NR
KLHDC5	rs10842994	C	NR
LPP	rs6808574	C	NR
MAP3K11	rs11227234	T	NR
MC4R	rs12970134	A	NR
MIR17HG	rs7985179	T	NR
MNX1	rs1182397	G	NR
MPHOSPH9	rs1727294	G	NR
MTNR1B	rs10830963	G	NR
NOTCH2	rs10923931	T	NR
NRXN3	rs17109256	A	NR
PEPD	rs3786897	A	NR
PHF15	rs329122	A	NR
PLEKHA1	rs2421016	C	NR
POU5F1/ TCF19	rs3130501	G	NR
PPARG	rs1801282	C	NR
PRC1	rs12899811	G	NR
PROX1	rs2075423	G	NR
PSMD6	rs831571	C	NR
PTPRD	rs17584499	T	NR
RASGRP1	rs7403531	T	NR
RBMS1	rs4410242	G	NR
RNF6	rs10507349	G	NR
SLC22A3	rs622217	T	NR
SLC30A8	rs3802177	G	NR
SPRY2	rs1359790	G	NR
SRR	rs391300	C	NR
SSR1/RREB1	rs9505118	A	NR
ST64GAL1	rs16861329	C	NR
TCF7L2	rs7903146	T	NR
THADA	rs10203174	C	NR
TLE1	rs2796441	G	NR
TLE4	rs17791513	A	NR
TMEM154	rs6813195	C	NR
TMEM155	rs2706785	G	NR
TMEM163	rs998451	A	NR
TMEM18	rs2867125	C	NR
TP53INP1	rs7845219	T	NR
TSPAN8	rs7955901	C	NR
UBE2E2	rs7612463	C	NR
VPS26A	rs1802295	T	NR
WFS1	rs4458523	G	NR
ZBED3	rs6878122	G	NR
ZFAND3	rs9470794	T	NR
ZFAND6	rs11634397	G	NR
ZMIZ1	rs12571751	A	NR
ZZEF1	rs8068804	A	NR
	NR, not reported

## Sheet: Table S7
Supplementary table 7: components of the genetic risk score for T2DM as proposed by Wang et al, 2021
Gene	SNP	Effect_Allele	Effect_size
C2CD4B	rs1436955	C	0.249
CDKAL1	rs4712523	G	0.107
CDKAL1	rs7754840	C	0.096
CDKAL1	rs7756992	G	0.146
CDKN2A/B	rs10811661	T	-0.018
CDKN2B	rs2383208	A	0.038
DUSP9	rs5945326	A	0.127		not used in score
GCC1-PAX4	rs6467136	G	-0.005
GLIS3	rs7041847	A	0.051
GRK5	rs10886471	C	0.075
KCNQ1	rs2237892	C	0.212
KCNQ1	rs2299620	C	0.045
PSMD6	rs831571	C	-0.068
PTPRD	rs17584499	T	0.438
RASGRP1	rs7403531	T	0.001
SPRY2	rs1359790	G	0.122
ZFAND3	rs9470794	C	0.044

## Sheet: Table S8
Supplementary table 8: distribution of genes and SNPs within the different genetic risk scores for T2DM
Gene	SNP	Andersson	Martono	Szcerbinski	Werissa	Liu	Pechlivanis	Wang	Short score	Large score
ABO	rs495828						X			X
ACSL1	rs1996546						X			X
ADAMTS9	rs4607103	X								X
ADAMTS9	rs6795735		X				X			X
ADCY5	rs11708067	X		X		X			X	X
ADCY5	rs11717195		X				X			X
ADRA2A	rs10885122				X					X
ANK1	rs516946	X					X			X
ANKRD55	rs459193	X	X				X			X
ANPEP	rs2007084		X							X
AP3S2	rs2028299					X	X			X
ARAP1	rs1552224	X	X			X	X			X
ARL15	rs702634						X			X
BCAR1	rs7202877	X	X				X			X
BCL11A	rs243083	X								X
BCL11A	rs243088		X				X			X
BCL2L11	rs11123406						X			X
BRAF	rs9648716						X			X
BTBD9	rs4299828		X							X
C2CD4A/B	rs4502156		X				X			X
C2CD4B	rs11071657				X					X
C2CD4B	rs1436955							X		X
CCDC92	rs825476						X			X
CCND2	rs11063069		X				X			X
CDC123	rs11257655		X				X			X
CDC123	rs12779790	X								X
CDKAL1	rs10946398			X	X					X
CDKAL1	rs4712523							X		X
CDKAL1	rs7754840					X		X		X
CDKAL1	rs7756992	X	X				X	X	X	X
CDKN2A/B	rs10811661	X	X	X	X	X	X	X	X	X
CDKN2B	rs2383208							X		X
CHCHD9	rs13292136	X								X
CISD2	rs7674212						X			X
CMIP	rs2925979						X			X
COBLL1	rs13389219	X	X	X						X
COBLL2	rs7607980			X						X
DGKB	rs17168486		X				X			X
DGKB	rs2191349	X		X	X	X			X	X
DUSP8	rs2334499						X			X
DUSP9	rs5945326							X			not used in calculations
FADS1	rs174550				X					X
FAF1	rs17106184						X			X
FTO	rs8044769			X						X
FTO	rs8050136			X						X
FTO	rs9936385		X				X			X
G6PC2	rs560887				X					X
GCC1-PAX4	rs6467136					X	X	X		X
GCK	rs1799884	X								X
GCKR	rs1260326	X								X
GCKR	rs780094			X	X		X			X
GIP	rs15563						X			X
GIPR	rs11671664				X					X
GIPR	rs8108269		X				X			X
GLIS3	rs10758593		X							X
GLIS3	rs7034200				X					X
GLIS3	rs7041847					X	X	X	X	X
GLP2R	rs17676067						X			X
GRB14	rs3923113						X			X
GRK5	rs10886471						X			X
HHEX	rs1111875	X	X		X	X	X		X	X
HHEX	rs5015480			X						X
HHEX	rs7923837			X						X
HLA-DQA1	rs9271775						X			X
HLA-DRB5	rs2050188						X			X
HMG20A	rs7177055	X	X							X
HMG20A	rs7178572						X			X
HMGA2	rs1531343	X								X
HNF1A	rs12427353		X				X			X
HNF1A	rs7957197	X								X
HNF1B	rs11651052		X				X			X
HNF1B	rs4430796					X				X
HNF1B	rs7501939	X								X
HNF4A	rs4812829		X				X			X
HNF4A	rs6017317					X				X
HSD17B12	rs3736505						X			X
IGF2BP2	rs1470579					X				X
IGF2BP2	rs4402960	X	X	X			X		X	X
IL20RA	rs4407733						X			X
IRS1	rs2943640		X				X			X
IRS1	rs2943641	X								X
ITFG3	rs9940149						X			X
JAZF1	rs849135		X				X			X
JAZF1	rs864745	X								X
KCNJ11	rs5215		X	X		X	X		X	X
KCNJ11	rs5219	X			X					X
KCNQ1	rs163184	X	X				X		X	X
KCNQ1	rs2237892					X		X		X
KCNQ1	rs2299620							X		X
KCNQ1	rs231362	X								X
KCNU1	rs12681990						X			X
KIF6	rs3734621		X							X
KL	rs576674						X			X
KLF14	rs13233731		X				X			X
KLF14	rs972283	X								X
LPP	rs6808574						X			X
MAEA	rs6815464					X				X
MAEA	rs6819243		X							X
MAP3K11	rs11227234						X			X
MC4R	rs12970134		X				X			X
MC4R	rs17782313			X						X
MIR17HG	rs7985179						X			X
MNT	rs2447090		X							X
MNX1	rs1182397						X			X
MPHOSPH9	rs1727294						X			X
MTNR1B	rs10830963	X	X	X	X	X	X		X	X
MTNR1B	rs1387153				X					X
NDUFAF6	rs7845219		X				X			X
NOTCH2	rs10923931	X					X			X
NRXN3	rs17109256						X			X
PEPD	rs3786897						X			X
PEPD	rs8182584		X							X
PHF15	rs329122						X			X
PLEKHA1	rs2421016						X			X
POU5F1/ TCF19	rs3130501						X			X
PPARG	rs1801282	X	X	X			X			X
PRC1	rs8042680	X				X				X
PRICKLE2	rs12497268		X							X
PROX1	rs2075423		X				X			X
PROX1	rs340874	X		X	X	X			X	X
PSMD6	rs831571						X	X		X
PTPRD	rs16927668		X							X
PTPRD	rs17584499						X	X		X
RASGRP1	rs7403531						X	X		X
RBMS1	rs4410242	X					X			X
RBMS1	rs7569522		X							X
RN7SKP15	rs10842994	X	X				X			X
RNF6	rs10507349						X			X
RPSAP52	rs2261181		X				X			X
SLC22A3	rs622217						X			X
SLC30A8	rs11558471			X						X
SLC30A8	rs13266634	X				X				X
SLC30A8	rs3802177						X			X
SPRY2	rs1359790		X			X	X	X		X
SRGN	rs12242953		X							X
SRR	rs391300						X			X
SSR1/RREB1	rs9505118						X			X
ST64GAL1	rs16861329					X	X			X
ST6GAL1	rs17301514		X							X
SUGP1	rs10401969	X	X				X			X
TCF7L2	rs7901695					X				X
TCF7L2	rs7903146	X	X	X	X		X		X	X
THADA	rs10203174		X				X			X
THADA	rs7578597	X				X				X
TLE1	rs2796441	X	X				X			X
TLE4	rs17791513		X				X			X
TMEM154	rs6813195						X			X
TMEM155	rs2706785						X			X
TMEM163	rs998451						X			X
TMEM18	rs2867125						X			X
TP53INP1	rs896854	X								X
TSPAN8	rs7955901		X				X			X
TSPAN8	rs7961581	X								X
UBE2E2	rs1496653		X							X
UBE2E2	rs7612463						X			X
VPS13C	rs7172432	X				X				X
VPS26A	rs1802295						X			X
VPS33B	rs12899811		X				X			X
WFS1	rs10010131	X								X
WFS1	rs4458523						X			X
YKT6-GCK	rs10278336		X				X			X
ZBED3	rs4457053	X								X
ZBED3	rs6878122		X				X			X
ZFAND3	rs9470794						X	X		X
ZFAND6	rs11634397	X	X				X			X
ZMIZ1	rs12571751	X	X				X			X
ZNF800	rs17867832		X							X
ZZEF1	rs8068804						X			X
Number of SNPs		46	59	19	16	24	100	17	12	167
	When in doubt, the SNP was allocated to the gene with the highest score, as defined in https://www.genecards.org/

## Sheet: Table S9
Supplementary table 9: distribution of genes within the different genetic risk scores for T2DM
Gene	Andersson	Martono	Szcerbinski	Werissa	Liu	Pechlivanis	Wang	Short score	Large score
ABO						X			X
ACSL1						X			X
ADAMTS9	X	X				X			X
ADCY5	X	X	X		X	X		X	X
ADRA2A				X					X
ANK1	X					X			X
ANKRD55	X	X				X			X
ANPEP		X							X
AP3S2					X	X			X
ARAP1	X	X			X	X			X
ARL15						X			X
BCAR1	X	X				X			X
BCL11A	X	X				X			X
BCL2L11						X			X
BRAF						X			X
BTBD9		X							X
C2CD4A/B		X				X			X
C2CD4B				X			X		X
CCDC92						X			X
CCND2		X				X			X
CDC123	X	X				X			X
CDKAL1	X	X	X	X	X	X	X	X	X
CDKN2A/B	X	X	X	X	X	X	X	X	X
CDKN2B							X		X
CHCHD9	X								X
CISD2						X			X
CMIP						X			X
COBLL1	X	X	X						X
COBLL2			X						X
DGKB	X	X	X	X	X	X		X	X
DUSP8						X			X
DUSP9							X			not used in calculations
FADS1				X					X
FAF1						X			X
FTO		X	X			X			X
G6PC2				X					X
GCC1-PAX4					X	X	X		X
GCK	X								X
GCKR	X		X	X		X			X
GIP						X			X
GIPR		X		X		X			X
GLIS3		X		X	X	X	X	X	X
GLP2R						X			X
GRB14						X			X
GRK5						X	X		X
HHEX	X	X	X	X	X	X		X	X
HLA-DQA1						X			X
HLA-DRB5						X			X
HMG20A	X	X				X			X
HMGA2	X								X
HNF1A	X	X				X			X
HNF1B	X	X			X	X			X
HNF4A		X			X	X			X
HSD17B12						X			X
IGF2BP2	X	X	X		X	X		X	X
IL20RA						X			X
IRS1	X	X				X			X
ITFG3						X			X
JAZF1	X	X				X			X
KCNJ11	X	X	X	X	X	X		X	X
KCNQ1	X	X			X	X	X	X	X
KCNU1						X			X
KIF6		X							X
KL						X			X
KLF14	X	X				X			X
LPP						X			X
MAEA		X			X				X
MAP3K11						X			X
MC4R		X	X			X			X
MIR17HG						X			X
MNT		X							X
MNX1						X			X
MPHOSPH9						X			X
MTNR1B	X	X	X	X	X	X		X	X
NDUFAF6		X				X			X
NOTCH2	X					X			X
NRXN3						X			X
PEPD		X				X			X
PHF15						X			X
PLEKHA1						X			X
POU5F1/ TCF19						X			X
PPARG	X	X	X			X			X
PRC1	X				X				X
PRICKLE2		X							X
PROX1	X	X	X	X	X	X		X	X
PSMD6						X	X		X
PTPRD		X				X	X		X
RASGRP1						X	X		X
RBMS1	X	X				X			X
RN7SKP15	X	X				X			X
RNF6						X			X
RPSAP52		X				X			X
SLC22A3						X			X
SLC30A8	X		X		X	X			X
SPRY2		X			X	X	X		X
SRGN		X							X
SRR						X			X
SSR1/RREB1						X			X
ST64GAL1					X	X			X
ST6GAL1		X							X
SUGP1	X	X				X			X
TCF7L2	X	X	X	X	X	X		X	X
THADA	X	X			X	X			X
TLE1	X	X				X			X
TLE4		X				X			X
TMEM154						X			X
TMEM155						X			X
TMEM163						X			X
TMEM18						X			X
TP53INP1	X								X
TSPAN8	X	X				X			X
UBE2E2		X				X			X
VPS13C	X				X				X
VPS26A						X			X
VPS33B		X				X			X
WFS1	X					X			X
YKT6-GCK		X				X			X
ZBED3	X	X				X			X
ZFAND3						X	X		X
ZFAND6	X	X				X			X
ZMIZ1	X	X				X			X
ZNF800		X							X
ZZEF1						X			X
Number of genes	45	59	17	15	24	100	14	12	122

## Sheet: Table S10
Supplementary table 10: comparison between included and excluded participants, by survey period, CoLaus study, Lausanne, Switzerland
		Baseline			First FU			Second FU			Third FU
	Included	Excluded	P-value	Included	Excluded	P-value	Included	Excluded	P-value	Included	Excluded	P-value
N	5426	1293		4017	1047		2873	2008		2170	1581
Men (%)	2555 (47.1)	634 (48.5)	0.356	1864 (46.4)	493 (47.1)	0.693	1324 (46.1)	868 (43.2)	0.048	997 (45.9)	670 (42.4)	0.03
Age (years)	53.5 ± 10.7	49.1 ± 9.9	<0.001	58.5 ± 10.5	55.0 ± 10.1	<0.001	63.7 ± 10.2	61.9 ± 10.7	<0.001	66.2 ± 9.7	64.0 ± 9.9	<0.001
Educational level (%)			<0.001			0.001			0.028			0.05
High	1007 (18.6)	313 (24.2)		819 (20.4)	260 (25.0)		570 (19.8)	461 (23.0)		459 (21.2)	387 (24.5)
Middle	1298 (23.9)	327 (25.3)		1025 (25.5)	281 (27.0)		756 (26.3)	502 (25.1)		600 (27.7)	425 (26.9)
Low	3121 (57.5)	653 (50.5)		2173 (54.1)	501 (48.1)		1547 (53.9)	1041 (52.0)		1111 (51.2)	767 (48.6)
Married (%)	3622 (66.8)	890 (68.5)	0.239	2278 (56.7)	584 (55.8)	0.589	1878 (65.4)	685 (60.5)	0.004	1359 (62.6)	557 (61.3)	0.503
Alcohol consumer (%)	3957 (72.9)	861 (65.9)	<0.001	3088 (76.9)	695 (66.4)	<0.001	1992 (74.6)	1073 (68.4)	<0.001	1363 (62.8)	696 (44.0)	<0.001
Smoking status (%)			0.016			0.016			0.013			0.142
Never	2191 (40.4)	541 (41.6)		1629 (40.6)	406 (41.0)		1178 (41.0)	708 (43.7)		950 (43.8)	545 (44.5)
Former	1802 (33.2)	381 (29.3)		1543 (38.4)	340 (34.3)		1167 (40.6)	587 (36.2)		889 (41.0)	467 (38.1)
Current	1433 (26.4)	379 (29.1)		845 (21.0)	244 (24.7)		528 (18.4)	327 (20.2)		331 (15.3)	213 (17.4)
BMI (kg/m2)	25.8 ± 4.6	25.6 ± 4.3	0.058	26.2 ± 4.6	26.1 ± 4.5	0.625	26.4 ± 4.6	26.5 ± 4.8	0.567	26.2 ± 4.6	26.5 ± 4.8	0.094
BMI categories (%)			0.089			0.431			0.913			0.026
Normal	2584 (47.6)	653 (50.1)		1744 (43.4)	436 (44.4)		1194 (41.6)	663 (41.2)		933 (43.0)	568 (41.2)
Overweight	1987 (36.6)	475 (36.4)		1569 (39.1)	391 (39.8)		1140 (39.7)	635 (39.5)		845 (38.9)	511 (37.1)
Obese	855 (15.8)	176 (13.5)		704 (17.5)	155 (15.8)		539 (18.8)	310 (19.3)		392 (18.1)	300 (21.8)

[truncated: 3 more sheets: Table S11, Table S12, Table S13]
